# Supplementary material for: A bias of Asparagine to Lysine mutations in SARS-CoV-2 outside the receptor binding domain affects protein flexibility
Source: Front Immunol. 2022 Dec 9;13:954435. doi: 10.3389/fimmu.2022.954435 (PMC9788125; doi:10.3389/fimmu.2022.954435)
Supplement: Supplementary file 1 [file DataSheet_1.zip]

Archive with 19 entries (18 files):
- JCB_etAl_Suppl/
- JCB_etAl_Suppl/.DS_Store
- __MACOSX/JCB_etAl_Suppl/._.DS_Store
- JCB_etAl_Suppl/JCB_et_all_SupplFig5_nucleoprotein.tif
- __MACOSX/JCB_etAl_Suppl/._JCB_et_all_SupplFig5_nucleoprotein.tif
- JCB_etAl_Suppl/JCB_et_all_SupplFig4_ORF7aORF8.tif
- __MACOSX/JCB_etAl_Suppl/._JCB_et_all_SupplFig4_ORF7aORF8.tif
- JCB_etAl_Suppl/JCB_et_all_SupplFig1c_wholespike.tif
- __MACOSX/JCB_etAl_Suppl/._JCB_et_all_SupplFig1c_wholespike.tif
- JCB_etAl_Suppl/JCB_et_all_SupplFig2_membrane_protein.tif
- __MACOSX/JCB_etAl_Suppl/._JCB_et_all_SupplFig2_membrane_protein.tif
- JCB_etAl_Suppl/JCB_et_all_SupplFig1b_wholespike.tif
- __MACOSX/JCB_etAl_Suppl/._JCB_et_all_SupplFig1b_wholespike.tif
- JCB_etAl_Suppl/JCB_et_all_SupplFig6.tif
- __MACOSX/JCB_etAl_Suppl/._JCB_et_all_SupplFig6.tif
- JCB_etAl_Suppl/JCB_et_all_SupplFig3_ORF3a.tif
- __MACOSX/JCB_etAl_Suppl/._JCB_et_all_SupplFig3_ORF3a.tif
- JCB_etAl_Suppl/JCB_et_all_SupplFig1a_wholespike.tif
- __MACOSX/JCB_etAl_Suppl/._JCB_et_all_SupplFig1a_wholespike.tif
